# Supplementary material for: Overexpression of ATP Synthase Subunit Beta (Atp2) Confers Enhanced Blast Disease Resistance in Transgenic Rice
Source: J Fungi (Basel). 2023 Dec 21;10(1):5. doi: 10.3390/jof10010005 (PMC10820023; doi:10.3390/jof10010005)
Supplement: Supplementary file 1 [file jof-10-00005-s001.zip]

Archive with 1 entries (1 files):
- jof-2730467-supplementary.pdf
